# Supplementary material for: A Bioinformatic Study of Genetics Involved in Determining Mild Traumatic Brain Injury Severity and Recovery
Source: Biomedicines. 2025 Oct 30;13(11):2669. doi: 10.3390/biomedicines13112669 (PMC12650054; doi:10.3390/biomedicines13112669)
Supplement: Supplementary file 1 [file biomedicines-13-02669-s001.zip]

Archive with 2 entries (2 files):
- Supplementary File SA.pdf
- Supplementary File SB.pdf
